# Supplementary material for: Sphingolipid Expression During Corneal Wound Healing in a Sphingosine Kinase 1 Knockout Model
Source: Cells. 2026 Apr 21;15(8):733. doi: 10.3390/cells15080733 (PMC13115462; doi:10.3390/cells15080733)
Supplement: Supplementary file 1 [file cells-15-00733-s001.zip]

Archive with 1 entries (1 files):
- cells-4248415-supplementary.pdf
